# Supplementary material for: RNA-binding proteins of KHDRBS and IGF2BP families control the oncogenic activity of MLL-AF4
Source: Nat Commun. 2022 Nov 5;13:6688. doi: 10.1038/s41467-022-34558-1 (PMC9637093; doi:10.1038/s41467-022-34558-1)
Supplement: Supplementary file 4 — Source Data [file 41467_2022_34558_MOESM4_ESM.xlsx]

## Sheet: Fig.1
Fig.1a
Transforming ability of various MLL-fusions
Colony-forming units (CFUs) per 10,000 cells at third-round passages
	Exp.1	Exp.2	Exp.3	Exp.4	Exp.5	Exp.6	Exp.7	Exp.8	Exp.9	Exp.10	Exp.11	Exp.12	N	Average	SD	P-value
Vector	0	0	0	0	0	0	0		0	0			9	0	0
MLL-DFP	0	0	0	0	0	0	0		0	0			9	0	0
MLL-ENL	844	908	1040			1016	616		952	860			7	896	141.793	<0.0001
MLL-AF10		656	560			584	684		388	644			6	656.667	107.473	0.0002
MLL-AF4	0	0	0	0	0	0	0		0	0			9	0	0			P-value was calculated by one-way ANOVA followed by Tukey's test (vs. Vector control).
MLL-mAf4	556	500	464	528	632	660	372		972	1012			9	585.5	220.969	0.0002		Graphs plotted in Prism 9 version 9.4.1
CFUs per 10,000 cells at fourth-round passages
	Exp.1	Exp.2	Exp.3	Exp.4	Exp.5	Exp.6	Exp.7	Exp.8	Exp.9	Exp.10	Exp.11	Exp.12	N	Average	SD	P-value
Vector	0	0	0	0	0	0	0		0	0			9	0	0
MLL-DFP	0	0	0	0	0	0	0		0	0			9	0	0
MLL-ENL	1520	1840	2696			2168	1280		1040	1936			7	1757.33	561.482	0.0009
MLL-AF10		1328	1864			1304	864		1200	1000			6	1364	346.235	0.0013
MLL-AF4	0	0	0	0	0	0	0		0	0			9	0	0			P-value was calculated by one-way ANOVA followed by Tukey's test (vs. Vector control).
MLL-mAf4	1024	1312	1328	1872	968	1816	1136		1264	1568			9	1340	324.493	<0.0001		Graphs plotted in Prism 9 version 9.4.1
Hoxa9 expression normalized to that of Gapdh of first round colonies as the relative value of the vector control (set to 1)
	Exp.1	Exp.2	Exp.3	Exp.4	Exp.5	Exp.6	Exp.7	Exp.8	Exp.9	Exp.10	Exp.11	Exp.12	N	Average	SD	P-value
Vector	1	1	1	1	1	1	1	1	1	1	1	1	12	1	0
MLL-DFP	2.57104	3.28455	5.04202	1.19381	2.4331	1.87259	1.66171	1.37826	1.75799	2.05105	2.80469	1.6068	12	2.305	1.059	0.0126
MLL-ENL	45.5511	81.3518	192.779			65.9743	77.7933	177.497	52.3707	97.6444			8	98.87	55.86	0.008
MLL-AF10		121.273	179.535			69.5921	82.1783	203.953	44.8754	107.013			7	115.5	58.07	0.0082
MLL-AF4	6.95358	6.90548	7.80992	5.07428	8.93426	4.26582	8.66268	4.13441	3.4783	8.12724	13.8223	7.43341	12	7.133	2.808	0.0001		P-value was calculated by one-way ANOVA followed by Tukey's test (vs. Vector control).
MLL-mAf4	32.4744	71.8407	85.1304	27.6196	83.9948	44.5802	44.1323	95.4938	40.0561	56.0666	84.8963	32.8301	12	58.26	24.57	<0.0001		Graphs plotted in Prism 9 version 9.4.1
Fig.1b
Leukemogenic potential of MLL-AF4 and MLL-mAf4 in vivo
0: censored, 1:dead/sacrificed
	Exp.1					Exp.2					Exp.3										Exp.4										Exp.5
Mock (Incidence)	0	0				0	0				0										0
Mock (Day)	360	360				360	360				360										360
MLL-AF4 (Incidence)	0	0	0	0	0	0	0	0	0	0
MLL-AF4 (Day)	360	360	360	360	360	360	360	360	360	360
MLL-mAf4 (Incidence)	1	0	1	1	0	1	0	1	1	0	1	1	1	1	1	1	0	0	0	0	1	1	1	1	1	1	0	0	0	0
MLL-mAf4 (Day)	314	360	200	239	360	139	360	159	189	360	124	132	132	151	154	154	360	360	360	360	119	141	202	202	258	271	351	351	351	351
MLL-mAf4 2nd transplantation (Incidence)																															1	1	1	1	1
MLL-mAf4 2nd transplantation (Day)																															16	22	22	22	22		Graphs plotted in Prism 9 version 9.4.1
Fig.1c
mRNA expression of the MLL fusion genes in 293T cells
MLL-fusion genes expression was normalized to that of GAPDH as the relative value of the vector control (set to 100)
	Exp.1	Exp.2	Exp.3	N	Average	SD	P-value vs. Vector	P-value vs. Mock
Vector	100	100	100	3	100	0		<0.0001
MLL-DFP	8.83927	6.7377	9.19724	3	8.258	1.329	<0.0001	<0.0001
MLL-ENL	6.52011	6.7377	5.63277	3	6.297	0.5853	<0.0001	<0.0001
MLL-AF10	5.1854	3.6268	5.38138	3	4.731	0.9614	<0.0001	<0.0001
MLL-AF4	4.72214	3.1907	3.71394	3	3.876	0.7784	<0.0001	0.0004
MLL-mAf4	1.8248	2.8833	3.37751	3	2.695	0.7933	<0.0001	0.0115		P-value was calculated by one-way ANOVA followed by Tukey's test (vs. Vector control and vs. Mock control).
Mock	0.00016	0.000141	0.001926	3	0.0007423	0.001025	<0.0001			Graphs plotted in Prism 9 version 9.4.1
Fig.1d
Western blotting of MLL fusions in 293T cells transfected with the MLL fusion expression vectors
Fig.1e
Virus particle production by the MLL fusion expression vectors
Virus genome was quantitated using qRT-PCR with the MSCV-EPS probe and absolute quantification methods
	Exp.1	Exp.2	Exp.3	Exp.4	N	Average	SD	P-value
Vector	230800000	263500000	500700000	159000000	4	288500000	148046592
MLL-DFP	140200000	208700000	241200000	80032992	4	167533248	71937225	0.423
MLL-ENL	120200000	195100000	231800000	44695380	4	147948845	83037189	0.261
MLL-AF10	137100000	157100000	287600000	74804657	4	164151164	89449982	0.3917
MLL-AF4	170500000	168200000	207400000	71933582	4	154508396	57905996	0.3099
MLL-mAf4	236000000	148400000	169800000	81052492	4	158813123	63858370	0.345		P-value was calculated by one-way ANOVA followed by Tukey's test (vs. Vector control).
Mock	3699000	4446000	3162000	3108940	4	3603985	621406	0.0016		Graphs plotted in Prism 9 version 9.4.1
Fig.1f
Transduction of recombinant viruses carrying various MLL fusion genes in murine HSPCs
MLL fusion genes integrated in murine HSPCs genome were determined using qPCR probes for MSCV-EPS
MLL-fusion gene copy number was shown as the relative value of the vector control (set to 100)
	Exp.1	Exp.2	Exp.3	Exp.4	Exp.5	Exp.6	Exp.7	N	Average	SD	P-value
Vector	100	100	100	100	100	100	100	7	100	0	<0.0001
MLL-DFP	49.4414	36.5314	26.2557	12.6412		33.5048	59.7023	6	36.35	16.67
MLL-ENL	30.5941	27.037	27.3388	54.4797	33.2086	30.0898	63.538	7	38.04	14.71	>0.9999
MLL-AF10				20.0351	25.5961	17.2384	87.5161	4	37.6	33.46	>0.9999
MLL-AF4	12.1857	13.9816	10.3857	27.5462	20.8709	70.2195	67.1329	7	31.76	25.89	0.9995
MLL-mAf4	46.7273	35.7677	42.7616	4.58217	80.9905	14.4518	64.8531	7	41.45	26.65	0.9991		P-value was calculated by one-way ANOVA followed by Tukey's test (vs. MLL-DFP).
Mock	0.681874	0.369786	2.26878	0.00171459	6.6885e-06	0.008677	4.80328	7	1.162	1.797	0.0353		Graphs plotted in Prism 9 version 9.4.1
Fig.1g
Cell numbers of murine HSPCs infected with various retroviruses carrying MLL fusion genes at 1st round culture after G418 selection
	Exp.1	Exp.2	Exp.3	N	Average	SD	P-value
Vector	1757000	1491000	1208000	3	1485333	274544	0.067
MLL-DFP	1591000	952000	907000	3	1150000	382579	0.3214
MLL-ENL	2999000	2924000	2014000	3	2645667	548323	0.0002
MLL-AF10	3244000	3282000	1657000	3	2727667	927419	0.0001
MLL-AF4	583000	364000	432000	3	459667	112091
MLL-mAf4	2028000	1839000	1144000	3	1670333	465511	0.0253		P-value was calculated by one-way ANOVA followed by Tukey's test (vs. MLL-AF4).
Mock	358000	269000	607000	3	411333	175198	0.9998		Graphs plotted in Prism 9 version 9.4.1
Fig.1h
Relative mRNA expression of MLL fusion genes after antibiotic selection
MLL-fusion genes expression was normalized to that of Gapdh as the relative value of the vector control (set to 100)
	Exp.1	Exp.2	Exp.3	N	Average	SD
Vector	100	100	100	3	100	0
MLL-DFP	31.93	19.47	15.38	3	22.26	8.621
MLL-ENL	27.39	27.93	17.47	3	24.26	5.889
MLL-AF10	26.95	20.97	16.12	3	21.35	5.425
MLL-AF4	4.7	9.71	5.92	3	6.777	2.613
MLL-mAf4	33.69	24.02	18	3	25.24	7.915
Mock	1.26	1.45	0.24	3	0.9833	0.6507		Graphs plotted in Prism 9 version 9.4.1
Fig.1i
Western blotting of HSPCs transduced with retroviruses carrying MLL fusion genes

## Sheet: Fig.2
Fig.2b
Western blotting of MLL-AF4 mutants in 293T cells
Fig.2c
Transforming ability of MLL-AF4 mutants
CFUs per 10,000 cells at third-round passages
	Exp.1	Exp.2	Exp.3	Exp.4	Exp.5	Exp.6	Exp.7	Exp.8	Exp.9	Exp.10	N	Average	SD	P-value
Vector	0	0	0	0		0	0	0	0		8	0	0
MLL-DFP	0	0	0	0		0	0	0	0		8	0	0	>0.9999
MLL-AF4	0	0	0	0		0	0	0	0		8	0	0	>0.9999
MLL-mAf4	528	632	660	320		972	1012	568	320		8	626.5	259.159	<0.0001
MLL-AF4 mPTRS	620	936	152					464			4	543	326.343	<0.0001
MLL-mAf4 hPTRS	6.5	0	0						0		4	1.75	3.5	>0.9999		P-value was calculated by one-way ANOVA followed by Tukey's test (vs. Vector control).
MLL-AF4 sPTRS				488		592	460	748	468		5	558.4	136.78	<0.0001		Graphs plotted in Prism 9 version 9.4.1
CFUs per 10,000 cells at fourth-round passages
	Exp.1	Exp.2	Exp.3	Exp.4	Exp.5	Exp.6	Exp.7	Exp.8	Exp.9	Exp.10	N	Average	SD	P-value
Vector	0	0	0	0		0	0	0	0		8	0	0
MLL-DFP	0	0	0	0		0	0	0	0		8	0	0	>0.9999
MLL-AF4	0	0	0	0		0	0	0	0		8	0	0	>0.9999
MLL-mAf4	1872	968	1816	848		1264	1568	848	952		8	1267	430.578	<0.0001
MLL-AF4 mPTRS	1768	1600	616					968			4	1238	539.051	<0.0001
MLL-mAf4 hPTRS	40	0	0					0			4	10	20	>0.9999		P-value was calculated by one-way ANOVA followed by Tukey's test (vs. Vector control).
MLL-AF4 sPTRS				1432		376	1048	1408	816		5	1016	440.836	<0.0001		Graphs plotted in Prism 9 version 9.4.1
Hoxa9 expression normalized to that of Gapdh of first round colonies as the relative value of the MLL-mAf4 (set to 100)
	Exp.1	Exp.2	Exp.3	Exp.4	Exp.5	Exp.6	Exp.7	Exp.8	Exp.9	Exp.10	N	Average	SD	P-value
Vector	3.6206	1.19055	2.24315	2.26591	1.04719	2.4965	1.78359	3.046		3.0918	9	2.309	0.8687
MLL-DFP	4.3223	2.89673	4.2005	3.76528	1.4433	4.38882	3.65824	4.8943			8	3.696	1.088	>0.9999
MLL-AF4	18.372	10.6367	9.56886	19.6289	4.32951	8.68357	14.4957	22.642		9.9132	9	13.14	6.005	0.8977
MLL-mAf4	100	100	100	100	100	100	100	100		100	9	100	0	<0.0001
MLL-AF4 mPTRS	141.232	114.12	27.5807					64.9778		125.137	5	94.61	47.06	<0.0001
MLL-mAf4 hPTRS	51.0775	13.2991	11.2664					17.6999		16.9101	5	22.05	16.44	0.5431		P-value was calculated by one-way ANOVA followed by Tukey's test (vs. Vector control).
MLL-AF4 sPTRS				83.4181	40.2787	64.5331	82.4118	46.4975		139.634	6	76.13	35.84	<0.0001		Graphs plotted in Prism 9 version 9.4.1
Fig.2d
Virus particle production by the MLL fusion expression vectors
Virus genome was quantitated using qRT-PCR with the MSCV-EPS probe and absolute quantification methods
	Exp.1	Exp.2	Exp.3	Exp.4	N	Average	SD	P-value
Vector	230800000	263500000	500700000	159000000	4	288500000	148046592
MLL-DFP	140200000	208700000	241200000	80032992	4	167533248	71937225	0.331
MLL-AF4	170500000	168200000	207400000	71933582	4	154508396	57905996	0.2349
MLL-mAf4	236000000	148400000	169800000	81052492	4	158813123	63858370	0.2642
MLL-AF4 sPTRS	242700000	195900000	188900000	70799947	4	174574987	73189796	0.3922		P-value was calculated by one-way ANOVA followed by Tukey's test (vs. Vector control).
Mock	3699000	4446000	3162000	3108940	4	3603985	621406	0.0013		Graphs plotted in Prism 9 version 9.4.1
Fig.2e
Transduction of recombinant viruses carrying various MLL fusion genes in murine HSPCs
MLL fusion genes integrated in murine HSPCs genome were determined using qPCR probes for MSCV-EPS
MLL-fusion gene copy number was shown as the relative value of the vector control (set to 100)
	Exp.1	Exp.2	Exp.3	Exp.4	Exp.5	Exp.6	Exp.7	N	Average	SD	P-value
Vector	100	100	100	100	100	100	100	7	100	0	0.0002
MLL-DFP	49.4414	36.5314	26.2557	12.6412		97.344	36.081	6	43.05	29.28
MLL-AF4	12.1857	13.9816	10.3857	27.5462	20.8709	69.94	17.036	7	24.56	20.83	0.5377
MLL-mAf4	46.7273	35.7677	42.7616	4.58217	80.9905	60.309	18.307	7	41.35	25.42	>0.9999
MLL-AF4 sPTRS					54.9883	35.442	20.682	3	37.04	17.21	0.9978		P-value was calculated by one-way ANOVA followed by Tukey's test (vs. MLL-DFP).
Mock	0.681874	0.369786		0.00171459	6.6885e-06	0.686	0.247	6	0.3311	0.3084	0.0078		Graphs plotted in Prism 9 version 9.4.1
Fig.2f
Cell numbers of murine HSPCs infected with various retroviruses carrying MLL fusion genes at 1st round culture after G418 selection
	Exp.1	Exp.2	Exp.3	N	Average	SD	P-value
Vector	1757000	1491000	1208000	3	1485333	274544	0.0083
MLL-DFP	1591000	952000	907000	3	1150000	382579	0.0938
MLL-AF4	583000	364000	432000	3	459667	112091
MLL-mAf4	2028000	1839000	1144000	3	1670333	465511	0.0023
MLL-AF4 sPTRS	1272000	1212000	1297000	3	1260333	43684	0.0426		P-value was calculated by one-way ANOVA followed by Tukey's test (vs. MLL-AF4).
Mock	358000	269000	607000	3	411333	175198	>0.9999		Graphs plotted in Prism 9 version 9.4.1
Fig.2g
Transforming ability of MLL-AF4 mutants under an ex vivo lymphoid culture condition
Cell numbers per 10,000 cells at fourth-round passages
	Exp.1	Exp.2	Exp.3	N	Average	SD
Vector	1320	1960	640	3	1307	660.1
MLL-DFP	240	960	600	3	600	360
MLL-AF4	80	160	1600	3	613.3	855.4
MLL-mAf4	119200	102200	64280	3	95227	28116
MLL-AF4 sPTRS	67840	1600	99280	3	56240	49862		Graphs plotted in Prism 9 version 9.4.1
Fig.2h
Western blotting of the various MLL-AF4 synonymous mutants in 293T cells
Fig.2i
Transforming ability of MLL-AF4 mutants
CFUs per 10,000 cells at third-round passages
	Exp.1	Exp.2	Exp.3	Exp.4	N	Average	SD	P-value
Vector	0	0	0	0	4	0	0
MLL-AF4	0	0	0	0	4	0	0	>0.9999
MLL-mAf4	456	260	236	564	5	379	157.865	0.0006
MLL-AF4 sPTRS	300	364	408	104	4	294	134.204	0.0087
MLL-AF4 s(S5-S8)	0	0	0	0	4	0	0	>0.9999
MLL-AF4 s(S8-S7)	404	36	404	332	4	294	175.317	0.0087		P-value was calculated by one-way ANOVA followed by Tukey's test (vs. Vector control).
MLL-AF4 s(S7-S1)	0	0	0	0	4	0	0	>0.9999		Graphs plotted in Prism 9 version 9.4.1
CFUs per 10,000 cells at fourth-round passages
	Exp.1	Exp.2	Exp.3	Exp.4	N	Average	SD	P-value
Vector	0	0	0	0	4	0	0
MLL-AF4	0	0	0	0	4	0	0	>0.9999
MLL-mAf4	1120	560	1048	896	4	906	248.848	0.0002
MLL-AF4 sPTRS	744	632	1320	320	4	754	417.81	0.0015
MLL-AF4 s(S5-S8)	0	0	0	0	4	0	0	>0.9999
MLL-AF4 s(S8-S7)	568	472	184	968	4	548	324.074	0.029		P-value was calculated by one-way ANOVA followed by Tukey's test (vs. Vector control).
MLL-AF4 s(S7-S1)	0	0	0	0	4	0	0	>0.9999		Graphs plotted in Prism 9 version 9.4.1
Hoxa9 expression normalized to that of Gapdh of first round colonies as the relative value of the MLL-mAf4 (set to 100)
	Exp.1	Exp.2	Exp.3	Exp.4	N	Average	SD	P-value
Vector	3.042	3.046	1.18	3.0918	4	2.59	0.9402
MLL-AF4	17.134	22.642	16.28	9.9132	4	16.49	5.214	0.9435
MLL-mAf4	100	100	100	100	4	100	0	<0.0001
MLL-AF4 sPTRS	41.665	46.4975	74.82	139.634	4	75.65	45.09	0.0004
MLL-AF4 s(S5-S8)	12.953	13.5791	12.26	16.0947	4	13.72	1.671	0.9805
MLL-AF4 s(S8-S7)	70.658	64.886	88.673	110.474	4	83.67	20.54	0.0001		P-value was calculated by one-way ANOVA followed by Tukey's test (vs. Vector control).
MLL-AF4 s(S7-S1)	30.371	19.5161	4.26	16.923	4	17.77	10.72	0.9169		Graphs plotted in Prism 9 version 9.4.1

## Sheet: Fig.3
Fig.3a
Leukemogenic potential of MLL-AF4 sPTRS in vivo
0: censored, 1:dead/sacrificed
	Exp.1					Exp.2					Exp.3										Exp.4										Exp.5
MLL-AF4 (Incidence)	0	0	0	0	0	0	0	0	0	0
MLL-AF4 (Day)	360	360	360	360	360	360	360	360	360	360
MLL-mAf4 (Incidence)	1	0	1	1	0	1	0	1	1	0	1	1	1	1	1	1	0	0	0	0	1	1	1	1	1	1	0	0	0	0
MLL-mAf4 (Day)	314	360	200	239	360	139	360	159	189	360	124	132	132	151	154	154	360	360	360	360	119	141	202	202	258	271	351	351	351	351
MLL-AF4 sPTRS (Incidence)	0	0	0	0	0	0	0	0	0		1	1	0	0	0	0	0	0			1	0	0	0	0	0	0	0	0	0
MLL-AF4 sPTRS (Day)	360	360	360	360	360	360	360	360	360		104	334	360	360	360	360	360	360			145	360	360	360	360	360	360	360	360	360
MLL-AF4 sPTRS 2nd transplantation (Incidence)																															1	1	1	1	1
MLL-AF4 sPTRS 2nd transplantation (Day)																															18	18	19	19	19		Graphs plotted in Prism 9 version 9.4.1
Fig.3d
qRT-PCR using bone marrow cells from mice with MLL-AF4 sPTRS-mediated leukemia. Expression levels normalized to Gapdh are shown relative to those of HSPCs.
kit	PCR-tripricate			N	Average	SD
MLL-mAf4-#1	193.6	201.7	193.8	1	196.4	4.62
MLL-mAf4-#2	101.6	106.6	105.6	1	104.6	2.646
MLL-AF4 sPTRS-#1	252.5	246.6	260.2	1	253.1	6.82
MLL-ENL	99.4	106.2	102.2	1	102.6	3.418
HSPC	101.6	100	98.4	1	100	1.6		Graphs plotted in Prism 9 version 9.4.1
Hoxa9	PCR-tripricate			N	Average	SD
MLL-mAf4-#1	1945.6	1925.8	1886.6	1	1919	30.03
MLL-mAf4-#2	2016.3	1731.4	1795.5	1	1848	149.5
MLL-AF4 sPTRS-#1	1922.1	2151.2	1938.9	1	2004	127.7
MLL-ENL	1128.4	1031.1	1019.9	1	1060	59.67
HSPC	95.7	101.8	102.5	1	100	3.74		Graphs plotted in Prism 9 version 9.4.1
Meis1	PCR-tripricate			N	Average	SD
MLL-mAf4-#1	182.4	177.4	190	1	183.3	6.345
MLL-mAf4-#2	370.6	376.2	354.3	1	367	11.38
MLL-AF4 sPTRS-#1	169.5	165.8	153.3	1	162.9	8.489
MLL-ENL	486.2	505.3	501.5	1	497.7	10.11
HSPC	99.2	106	94.7	1	99.97	5.689		Graphs plotted in Prism 9 version 9.4.1
Myc	PCR-tripricate			N	Average	SD
MLL-mAf4-#1	241	206.6	231.3	1	226.3	17.74
MLL-mAf4-#2	216.6	216.2	208.9	1	213.9	4.335
MLL-AF4 sPTRS-#1	194.4	168.6	162.7	1	175.2	16.86
MLL-ENL	187.4	207.3	189.9	1	194.9	10.84
HSPC	100.2	101.7	98.2	1	100	1.756		Graphs plotted in Prism 9 version 9.4.1
Hoxa6	PCR-tripricate			N	Average	SD
MLL-mAf4-#1	943.8	860.9	889.1	1	897.9	42.15
MLL-mAf4-#2	556	629.9	580.8	1	588.9	37.61
MLL-AF4 sPTRS-#1	1995.1	1924.8	1968.4	1	1963	35.49
MLL-ENL	1381.2	1328.8	1330.4	1	1347	29.8
HSPC	95.6	101.2	103.3	1	100	3.98		Graphs plotted in Prism 9 version 9.4.1
Hoxa7	PCR-tripricate			N	Average	SD
MLL-mAf4-#1	860.9	885	844.3	1	863.4	20.46
MLL-mAf4-#2	997.3	969.5	973	1	979.9	15.14
MLL-AF4 sPTRS-#1	1298.4	1283.5	1279	1	1287	10.15
MLL-ENL	1156.5	1138.8	1098.2	1	1131	29.89
HSPC	105.1	96	98.9	1	100	4.649		Graphs plotted in Prism 9 version 9.4.1
Hoxa10	PCR-tripricate			N	Average	SD
MLL-mAf4-#1	7768.9	7929.5	7972.7	1	7890	107.4
MLL-mAf4-#2	6977.9	6729.3	7021.7	1	6910	157.7
MLL-AF4 sPTRS-#1	6813.7	7093.7	6869.6	1	6926	148.2
MLL-ENL	2657.8	2534.1	2427.9	1	2540	115.1
HSPC	98.8	98.5	102.7	1	100	2.343		Graphs plotted in Prism 9 version 9.4.1
Hoxa11	PCR-tripricate			N	Average	SD
MLL-mAf4-#1	503178	459039	583600	1	515272	63155
MLL-mAf4-#2	50219.2	37878.8	45241.8	1	44447	6209
MLL-AF4 sPTRS-#1	551113	550057	450290	1	517154	57908
MLL-ENL	132108	151844	253710	1	179221	65260
HSPC	136.5	94	69.5	1	100	33.9		Graphs plotted in Prism 9 version 9.4.1

## Sheet: Fig.4
Fig.4a
Silver staining of purified factors associated with the minimum PTRS of AF4
Fig.4b
Relative scores of proteins co-purified with the PTRS RNAs for heatmap
Raw data is available in this Source Data (see Fig.4b MS data).
	ACACA	HNRNPAB	HNRNPA0	HNRNPC	HNRNPD	HNRNPDL	HNRNPL	SYNCRIP	HNRNPR	KHDRBS1	KHDRBS3	ELAVL1	IGF2BP1	IGF2BP2	IGF2BP3
293T Mock	1	0	0	0	0	0	0	0	0	0	0	0	0	0	0
293T hPTRDmin	0	1	1	0.592391	0.994475	1	0.906846	1	1	0.340909	0.722222	0.32	0.230769	0.130742	0.309577
MV4-11 hPTRDmin	0	0.67036	0.629259	0.703804	0.828729	0.651282	1	0.771429	0.43883	0.369318	0	0.36	0.0141468	0.0671378	0
SEM hPTRDmin	0	0.393352	0.336673	0.88587	0.779006	0.733333	0.960718	0.6	0.388298	0.664773	1	0.36	0	0	0.547884
K562 hPTRDmin	0	0.68144	0.382766	1	1	0.589744	0.832772	0.590476	0.579787	1	0	1	0.697613	0.459364	0.930958
293T mPTRDmin	0	0.066482	0.034068	0.182065	0.110497	0.187179	0.184063	0.085714	0.058511	0	0	0	0.942529	0.480565	0.875278
293T csPTRDmin	0	0.047091	0.024048	0.092391	0.082873	0.094872	0.434343	0.12381	0.082447	0	0	0	1	1	1
Fig.4c
Immunoprecipitation-western blotting of proteins associated with the PTRS RNAs using 293T cells transiently expressing FLAG-tagged proteins
Fig.4e
Transforming ability of MLL-AF4 mutants on the AU-rich sites
CFUs per 10,000 cells at third-round passages
	Exp.1	Exp.2	Exp.3	Exp.4	Exp.5	Exp.6	Exp.7	Exp.8	Exp.9	N	Average	SD	P-value
Vector	0	0	0	0	0	0	0		0	8	0	0
MLL-AF4	0	0	0	0	0	0	0		0	8	0	0	>0.9999
MLL-mAf4	556	500	464	528	632	660	236		564	8	517.5	130.702	<0.0001
MLL-AF4 CS	488	592	460	748	468	88	408		104	8	419.5	225.489	<0.0001
MLL-AF4 sAU1	0	0					0		0	4	0	0	>0.9999
MLL-AF4 sAU2	0	19					4		0	4	5.75	9.03235	>0.9999
MLL-AF4 sAU3	0	0					0		0	4	0	0	>0.9999
MLL-AF4 sAU12	0	0					100		64	4	41	49.5715	0.9999
MLL-AF4 sAU13	0	0					0		0	4	0	0	>0.9999
MLL-AF4 sAU23	1	0					232		100	4	83.25	109.701	0.9656		P-value was calculated by one-way ANOVA followed by Tukey's test (vs. Vector control).
MLL-AF4 aAU123	400	248					228		368	4	311	85.6894	0.0006		Graphs plotted in Prism 9 version 9.4.1
CFUs per 10,000 cells at fourth-round passages
	Exp.1	Exp.2	Exp.3	Exp.4	Exp.5	Exp.6	Exp.7	Exp.8	Exp.9	N	Average	SD	P-value
Vector	0	0	0	0	0	0	0		0	8	0	0
MLL-AF4	0	0	0	0	0	0	0		0	8	0	0	>0.9999
MLL-mAf4	1024	1312	1328	1872	968	1816	1048		896	8	1283	378.941	<0.0001
MLL-AF4 CS	1432	376	1048	1408	816	440	660		320	8	812.5	445.449	<0.0001
MLL-AF4 sAU1	0	0					0		0	4	0	0	>0.9999
MLL-AF4 sAU2	0	0					18		0	4	4.5	9	>0.9999
MLL-AF4 sAU3	0	0					0		0	4	0	0	>0.9999
MLL-AF4 sAU12	0	0					712		184	4	224	336.698	0.9377
MLL-AF4 sAU13	0	0					0		0	4	0	0	>0.9999
MLL-AF4 sAU23	0	0					820		96	4	229	396.59	0.9287		P-value was calculated by one-way ANOVA followed by Tukey's test (vs. Vector control).
MLL-AF4 aAU123	960	1176					1088		880	4	1026	131.676	<0.0001		Graphs plotted in Prism 9 version 9.4.1
Hoxa9 expression normalized to that of Gapdh of first round colonies as the relative value of the MLL-mAf4 (set to 100)
	Exp.1	Exp.2	Exp.3	Exp.4	Exp.5	Exp.6	Exp.7	Exp.8	Exp.9	N	Average	SD	P-value
Vector	1.18	3.046					1.099	2.092	3.0918	5	2.102	0.9653
MLL-AF4	16.28	22.642					8.2256	12.004	9.9132	5	13.81	5.782	0.9874
MLL-mAf4	100	100					100	100	100	5	100	0	<0.0001
MLL-AF4 CS	74.82	46.4975					92.3227	80.593	139.634	5	86.77	34.02	<0.0001
MLL-AF4 sAU1	9.79	14.1994					13.8852	10.865	11.6861	5	12.09	1.912	0.9963
MLL-AF4 sAU2	12.68	22.0086					28.4881	20.641	24.8576	5	21.74	5.887	0.7278
MLL-AF4 sAU3	14.25	13.6798					9.7564	8.425	10.2377	5	11.27	2.556	0.9982
MLL-AF4 sAU12	13.36	24.6155					45.0817	35.164	73.8008	5	38.4	23.05	0.041
MLL-AF4 sAU13	12.68	10.2448					7.6848	7.177	17.1284	5	10.98	4.079	0.9986
MLL-AF4 sAU23	44.63	17.158					52.2688	70.998	69.2424	5	50.86	21.91	0.0013		P-value was calculated by one-way ANOVA followed by Tukey's test (vs. Vector control).
MLL-AF4 aAU123	34	39.3383					50.3713	47.475	102.001	5	54.64	27.26	0.0004		Graphs plotted in Prism 9 version 9.4.1
Fig.4f
Protein expression of the MLL-mAF4 mutant with human AU-rich motifs in 293T cells
Fig.4g
Immunoprecipitation-western blot analysis using the PTRS RNAs was performed on the lysates of 293T cells transiently expressing FLAG-tagged proteins

## Sheet: Fig.4b MS data
			293T	293T	MV4-11	SEM	K562	293T	293T
			Mock	hPTRD	hPTRD	hPTRD	hPTRD	mPTRD	sPTRD
Identified Proteins (232)	Accession Number	Molecular Weight	Total Spectrum Count	Total Spectrum Count	Total Spectrum Count	Total Spectrum Count	Total Spectrum Count	Total Spectrum Count	Total Spectrum Count
Histone H1.0 OS=Homo sapiens OX=9606 GN=H1F0 PE=1 SV=3	H10_HUMAN	21 kDa	0	15	8	0	0	37	40
Histone H1.1 OS=Homo sapiens OX=9606 GN=HIST1H1A PE=1 SV=3	H11_HUMAN	22 kDa	0	0	417	0	0	0	0
Histone H1.2 OS=Homo sapiens OX=9606 GN=HIST1H1C PE=1 SV=2	H12_HUMAN	21 kDa	0	1351	1455	2078	1792	1473	1220
Histone H1.3 OS=Homo sapiens OX=9606 GN=HIST1H1D PE=1 SV=2	H13_HUMAN	22 kDa	0	1026	1193	1810	1581	1124	937
Histone H1.4 OS=Homo sapiens OX=9606 GN=HIST1H1E PE=1 SV=2	H14_HUMAN	22 kDa	0	1030	1166	1596	1561	1139	925
Histone H1.5 OS=Homo sapiens OX=9606 GN=HIST1H1B PE=1 SV=3	H15_HUMAN	23 kDa	0	85	1483	1941	199	113	59
Histone H1t OS=Homo sapiens OX=9606 GN=HIST1H1T PE=2 SV=4	H1T_HUMAN	22 kDa	0	151	0	0	0	225	221
Histone H1x OS=Homo sapiens OX=9606 GN=H1FX PE=1 SV=1	H1X_HUMAN	22 kDa	0	110	79	175	76	150	113
Histone H2A type 1-B/E OS=Homo sapiens OX=9606 GN=HIST1H2AB PE=1 SV=2	H2A1B_HUMAN (+1)	14 kDa	0	0	207	0	133	118	183
Histone H2A type 2-B OS=Homo sapiens OX=9606 GN=HIST2H2AB PE=1 SV=3	H2A2B_HUMAN	14 kDa	0	0	0	0	0	0	130
Histone H2A.J OS=Homo sapiens OX=9606 GN=H2AFJ PE=1 SV=1	H2AJ_HUMAN	14 kDa	0	126	248	191	161	143	232
Histone H2A.V OS=Homo sapiens OX=9606 GN=H2AFV PE=1 SV=3	H2AV_HUMAN (+1)	14 kDa	0	0	164	0	0	0	130
Histone H2AX OS=Homo sapiens OX=9606 GN=H2AFX PE=1 SV=2	H2AX_HUMAN	15 kDa	0	90	175	128	108	95	139
Histone H2B type 1-A OS=Homo sapiens OX=9606 GN=HIST1H2BA PE=1 SV=3	H2B1A_HUMAN	14 kDa	0	0	0	0	0	127	206
Histone H2B type 1-H OS=Homo sapiens OX=9606 GN=HIST1H2BH PE=1 SV=3	H2B1H_HUMAN (+1)	14 kDa	0	0	507	0	0	197	0
Histone H2B type 3-B OS=Homo sapiens OX=9606 GN=HIST3H2BB PE=1 SV=3	H2B3B_HUMAN	14 kDa	0	69	356	233	157	129	274
Histone H2B type F-S OS=Homo sapiens OX=9606 GN=H2BFS PE=1 SV=2	H2BFS_HUMAN	14 kDa	0	125	504	325	218	195	354
Histone H3.1 OS=Homo sapiens OX=9606 GN=HIST1H3A PE=1 SV=2	H31_HUMAN (+1)	15 kDa	0	9	31	13	21	9	29
Histone H4 OS=Homo sapiens OX=9606 GN=HIST1H4A PE=1 SV=2	H4_HUMAN	11 kDa	0	31	196	114	69	31	144
Heterogeneous nuclear ribonucleoprotein A/B OS=Homo sapiens OX=9606 GN=HNRNPAB PE=1 SV=2	ROAA_HUMAN	36 kDa	0	361	242	142	246	24	17
Heterogeneous nuclear ribonucleoprotein A0 OS=Homo sapiens OX=9606 GN=HNRNPA0 PE=1 SV=1	ROA0_HUMAN	31 kDa	0	499	314	168	191	17	12
Heterogeneous nuclear ribonucleoprotein A1 OS=Homo sapiens OX=9606 GN=HNRNPA1 PE=1 SV=5	ROA1_HUMAN	39 kDa	0	96	103	81	58	50	51
Heterogeneous nuclear ribonucleoprotein A3 OS=Homo sapiens OX=9606 GN=HNRNPA3 PE=1 SV=2	ROA3_HUMAN	40 kDa	0	131	64	35	64	39	43
Heterogeneous nuclear ribonucleoprotein C-like 3 OS=Homo sapiens OX=9606 GN=HNRNPCL3 PE=2 SV=1	HNRC3_HUMAN (+1)	32 kDa	0	44	0	79	0	0	0
Heterogeneous nuclear ribonucleoprotein D-like OS=Homo sapiens OX=9606 GN=HNRNPDL PE=1 SV=3	HNRDL_HUMAN	46 kDa	0	390	254	286	230	73	37
Heterogeneous nuclear ribonucleoprotein D0 OS=Homo sapiens OX=9606 GN=HNRNPD PE=1 SV=1	HNRPD_HUMAN	38 kDa	0	180	150	141	181	20	15
Heterogeneous nuclear ribonucleoprotein H OS=Homo sapiens OX=9606 GN=HNRNPH1 PE=1 SV=4	HNRH1_HUMAN	49 kDa	0	0	0	0	0	26	18
Heterogeneous nuclear ribonucleoprotein K OS=Homo sapiens OX=9606 GN=HNRNPK PE=1 SV=1	HNRPK_HUMAN	51 kDa	0	0	0	0	4	0	23
Heterogeneous nuclear ribonucleoprotein L OS=Homo sapiens OX=9606 GN=HNRNPL PE=1 SV=2	HNRPL_HUMAN	64 kDa	0	808	891	856	742	164	387
Heterogeneous nuclear ribonucleoprotein M OS=Homo sapiens OX=9606 GN=HNRNPM PE=1 SV=3	HNRPM_HUMAN	78 kDa	0	0	0	0	9	62	48
Heterogeneous nuclear ribonucleoprotein Q OS=Homo sapiens OX=9606 GN=SYNCRIP PE=1 SV=2	HNRPQ_HUMAN	70 kDa	0	105	81	63	62	9	13
Heterogeneous nuclear ribonucleoprotein R OS=Homo sapiens OX=9606 GN=HNRNPR PE=1 SV=1	HNRPR_HUMAN	71 kDa	0	376	165	146	218	22	31
Heterogeneous nuclear ribonucleoprotein U OS=Homo sapiens OX=9606 GN=HNRNPU PE=1 SV=6	HNRPU_HUMAN	91 kDa	0	826	187	111	156	328	296
Heterogeneous nuclear ribonucleoprotein U-like protein 1 OS=Homo sapiens OX=9606 GN=HNRNPUL1 PE=1 SV=2	HNRL1_HUMAN	96 kDa	0	10	17	7	9	21	38
Heterogeneous nuclear ribonucleoprotein U-like protein 2 OS=Homo sapiens OX=9606 GN=HNRNPUL2 PE=1 SV=1	HNRL2_HUMAN	85 kDa	0	0	5	8	0	11	43
Heterogeneous nuclear ribonucleoproteins A2/B1 OS=Homo sapiens OX=9606 GN=HNRNPA2B1 PE=1 SV=2	ROA2_HUMAN	37 kDa	0	142	77	51	89	76	104
Heterogeneous nuclear ribonucleoproteins C1/C2 OS=Homo sapiens OX=9606 GN=HNRNPC PE=1 SV=4	HNRPC_HUMAN	34 kDa	0	218	259	326	368	67	34
KH domain-containing, RNA-binding, signal transduction-associated protein 1 OS=Homo sapiens OX=9606 GN=KHDRBS1 PE=1 SV=1	KHDR1_HUMAN	48 kDa	0	60	65	117	176	0	0
KH domain-containing, RNA-binding, signal transduction-associated protein 3 OS=Homo sapiens OX=9606 GN=KHDRBS3 PE=1 SV=1	KHDR3_HUMAN	39 kDa	0	13	0	18	0	0	0
Insulin-like growth factor 2 mRNA-binding protein 1 OS=Homo sapiens OX=9606 GN=IGF2BP1 PE=1 SV=2	IF2B1_HUMAN	63 kDa	0	261	16	0	789	1066	1131
Insulin-like growth factor 2 mRNA-binding protein 2 OS=Homo sapiens OX=9606 GN=IGF2BP2 PE=1 SV=2	IF2B2_HUMAN	66 kDa	0	37	19	0	130	136	283
Insulin-like growth factor 2 mRNA-binding protein 3 OS=Homo sapiens OX=9606 GN=IGF2BP3 PE=1 SV=2	IF2B3_HUMAN	64 kDa	0	139	0	246	418	393	449
ELAV-like protein 1 OS=Homo sapiens OX=9606 GN=ELAVL1 PE=1 SV=2	ELAV1_HUMAN	36 kDa	0	8	9	9	25	0	0
RNA binding motif protein, X-linked-like-1 OS=Homo sapiens OX=9606 GN=RBMXL1 PE=1 SV=1	RMXL1_HUMAN	42 kDa	0	367	85	0	51	125	255
RNA-binding motif protein, X chromosome OS=Homo sapiens OX=9606 GN=RBMX PE=1 SV=3	RBMX_HUMAN	42 kDa	0	595	129	23	71	188	380
Polyadenylate-binding protein 1 OS=Homo sapiens OX=9606 GN=PABPC1 PE=1 SV=2	PABP1_HUMAN	71 kDa	0	7	6	63	138	0	0
Polyadenylate-binding protein 2 OS=Homo sapiens OX=9606 GN=PABPN1 PE=1 SV=3	PABP2_HUMAN	33 kDa	0	42	94	109	61	19	0
Polyadenylate-binding protein 4 OS=Homo sapiens OX=9606 GN=PABPC4 PE=1 SV=1	PABP4_HUMAN	71 kDa	0	0	0	0	66	0	0
Polypyrimidine tract-binding protein 1 OS=Homo sapiens OX=9606 GN=PTBP1 PE=1 SV=1	PTBP1_HUMAN	57 kDa	0	35	83	78	79	145	0
Polypyrimidine tract-binding protein 3 OS=Homo sapiens OX=9606 GN=PTBP3 PE=1 SV=2	PTBP3_HUMAN	60 kDa	0	26	22	50	56	63	0
Acetyl-CoA carboxylase 1 OS=Homo sapiens OX=9606 GN=ACACA PE=1 SV=2	ACACA_HUMAN	266 kDa	156	0	0	0	0	0	0
Actin, cytoplasmic 1 OS=Homo sapiens OX=9606 GN=ACTB PE=1 SV=1	ACTB_HUMAN	42 kDa	0	0	0	0	17	0	0
ADP/ATP translocase 2 OS=Homo sapiens OX=9606 GN=SLC25A5 PE=1 SV=7	ADT2_HUMAN	33 kDa	0	0	0	0	0	10	6
ATP-dependent DNA/RNA helicase DHX36 OS=Homo sapiens OX=9606 GN=DHX36 PE=1 SV=2	DHX36_HUMAN	115 kDa	0	0	0	0	0	0	4
ATP-dependent RNA helicase A OS=Homo sapiens OX=9606 GN=DHX9 PE=1 SV=4	DHX9_HUMAN	141 kDa	0	0	3	0	5	29	12
ATP-dependent RNA helicase DDX1 OS=Homo sapiens OX=9606 GN=DDX1 PE=1 SV=2	DDX1_HUMAN	82 kDa	0	0	0	0	0	0	11
ATP-dependent RNA helicase DDX3X OS=Homo sapiens OX=9606 GN=DDX3X PE=1 SV=3	DDX3X_HUMAN	73 kDa	0	0	0	0	0	0	4
ATP-dependent RNA helicase DDX54 OS=Homo sapiens OX=9606 GN=DDX54 PE=1 SV=2	DDX54_HUMAN	99 kDa	0	0	0	0	0	0	4
ATP-dependent RNA helicase DHX30 OS=Homo sapiens OX=9606 GN=DHX30 PE=1 SV=1	DHX30_HUMAN	134 kDa	0	0	0	0	0	0	14
ATP-dependent RNA helicase DHX33 OS=Homo sapiens OX=9606 GN=DHX33 PE=1 SV=2	DHX33_HUMAN	79 kDa	0	0	4	0	0	0	0
ATPase family AAA domain-containing protein 3A OS=Homo sapiens OX=9606 GN=ATAD3A PE=1 SV=2	ATD3A_HUMAN	71 kDa	0	0	0	0	0	0	5
Caprin-1 OS=Homo sapiens OX=9606 GN=CAPRIN1 PE=1 SV=2	CAPR1_HUMAN	78 kDa	0	0	0	0	0	0	4
Cell cycle and apoptosis regulator protein 2 OS=Homo sapiens OX=9606 GN=CCAR2 PE=1 SV=2	CCAR2_HUMAN	103 kDa	0	0	0	7	10	0	39
Centromere protein V OS=Homo sapiens OX=9606 GN=CENPV PE=1 SV=1	CENPV_HUMAN	30 kDa	0	0	0	0	0	0	7
Chromatin target of PRMT1 protein OS=Homo sapiens OX=9606 GN=CHTOP PE=1 SV=2	CHTOP_HUMAN	26 kDa	0	24	0	0	0	16	13
Cip1-interacting zinc finger protein OS=Homo sapiens OX=9606 GN=CIZ1 PE=1 SV=2	CIZ1_HUMAN	100 kDa	0	0	0	13	0	9	0
Coiled-coil domain-containing protein 86 OS=Homo sapiens OX=9606 GN=CCDC86 PE=1 SV=1	CCD86_HUMAN	40 kDa	0	0	0	0	0	0	84
Constitutive coactivator of PPAR-gamma-like protein 1 OS=Homo sapiens OX=9606 GN=FAM120A PE=1 SV=2	F120A_HUMAN	122 kDa	0	0	0	0	0	0	11
Core histone macro-H2A.1 OS=Homo sapiens OX=9606 GN=H2AFY PE=1 SV=4	H2AY_HUMAN	40 kDa	0	0	26	0	12	0	26
Cystatin-A OS=Homo sapiens OX=9606 GN=CSTA PE=1 SV=1	CYTA_HUMAN	11 kDa	0	0	0	0	0	0	5
DAZ-associated protein 1 OS=Homo sapiens OX=9606 GN=DAZAP1 PE=1 SV=1	DAZP1_HUMAN	43 kDa	0	0	0	0	8	0	0
DBIRD complex subunit ZNF326 OS=Homo sapiens OX=9606 GN=ZNF326 PE=1 SV=2	ZN326_HUMAN	66 kDa	0	0	0	0	0	19	14
Dermcidin OS=Homo sapiens OX=9606 GN=DCD PE=1 SV=2	DCD_HUMAN	11 kDa	31	0	0	0	0	6	0
Desmoglein-1 OS=Homo sapiens OX=9606 GN=DSG1 PE=1 SV=2	DSG1_HUMAN	114 kDa	0	0	0	3	0	0	0
Desmoplakin OS=Homo sapiens OX=9606 GN=DSP PE=1 SV=3	DESP_HUMAN	332 kDa	0	0	8	6	0	4	0
DNA topoisomerase 1 OS=Homo sapiens OX=9606 GN=TOP1 PE=1 SV=2	TOP1_HUMAN	91 kDa	0	0	0	0	0	0	3
DnaJ homolog subfamily C member 9 OS=Homo sapiens OX=9606 GN=DNAJC9 PE=1 SV=1	DNJC9_HUMAN	30 kDa	0	0	0	0	0	0	3
Enhancer of rudimentary homolog OS=Homo sapiens OX=9606 GN=ERH PE=1 SV=1	ERH_HUMAN	12 kDa	0	16	0	0	0	0	0
Exosome RNA helicase MTR4 OS=Homo sapiens OX=9606 GN=MTREX PE=1 SV=3	MTREX_HUMAN	118 kDa	0	0	0	0	0	0	3
Far upstream element-binding protein 2 OS=Homo sapiens OX=9606 GN=KHSRP PE=1 SV=4	FUBP2_HUMAN	73 kDa	0	10	12	5	16	5	0
Far upstream element-binding protein 3 OS=Homo sapiens OX=9606 GN=FUBP3 PE=1 SV=2	FUBP3_HUMAN	62 kDa	0	0	3	0	21	0	0
Filaggrin-2 OS=Homo sapiens OX=9606 GN=FLG2 PE=1 SV=1	FILA2_HUMAN	248 kDa	0	0	5	8	0	0	0
Heat shock 70 kDa protein 1A OS=Homo sapiens OX=9606 GN=HSPA1A PE=1 SV=1	HS71A_HUMAN (+1)	70 kDa	0	0	0	0	0	0	6
Heterochromatin protein 1-binding protein 3 OS=Homo sapiens OX=9606 GN=HP1BP3 PE=1 SV=1	HP1B3_HUMAN	61 kDa	0	8	66	41	20	35	65
Hornerin OS=Homo sapiens OX=9606 GN=HRNR PE=1 SV=2	HORN_HUMAN	282 kDa	14	21	18	25	14	20	19
Interleukin enhancer-binding factor 2 OS=Homo sapiens OX=9606 GN=ILF2 PE=1 SV=2	ILF2_HUMAN	43 kDa	0	0	0	17	4	9	9
Interleukin enhancer-binding factor 3 OS=Homo sapiens OX=9606 GN=ILF3 PE=1 SV=3	ILF3_HUMAN	95 kDa	0	0	4	0	0	0	0
Keratinocyte proline-rich protein OS=Homo sapiens OX=9606 GN=KPRP PE=1 SV=1	KPRP_HUMAN	64 kDa	0	7	18	0	3	12	11
LINE-1 retrotransposable element ORF1 protein OS=Homo sapiens OX=9606 GN=L1RE1 PE=1 SV=1	LORF1_HUMAN	40 kDa	0	0	0	0	0	16	29
Lipoamide acyltransferase component of branched-chain alpha-keto acid dehydrogenase complex, mitochondrial OS=Homo sapiens OX=9606 GN=DBT PE=1 SV=3	ODB2_HUMAN	53 kDa	16	0	0	0	0	0	0
MAP7 domain-containing protein 1 OS=Homo sapiens OX=9606 GN=MAP7D1 PE=1 SV=1	MA7D1_HUMAN	93 kDa	0	0	0	0	0	6	13
Matrin-3 OS=Homo sapiens OX=9606 GN=MATR3 PE=1 SV=2	MATR3_HUMAN	95 kDa	0	357	277	191	303	1240	43
Methylcrotonoyl-CoA carboxylase beta chain, mitochondrial OS=Homo sapiens OX=9606 GN=MCCC2 PE=1 SV=1	MCCB_HUMAN	61 kDa	28	0	0	0	0	0	0
Methylcrotonoyl-CoA carboxylase subunit alpha, mitochondrial OS=Homo sapiens OX=9606 GN=MCCC1 PE=1 SV=3	MCCA_HUMAN	80 kDa	5	0	0	0	0	0	0
Myb-binding protein 1A OS=Homo sapiens OX=9606 GN=MYBBP1A PE=1 SV=2	MBB1A_HUMAN	149 kDa	0	0	38	15	81	14	12
NF-kappa-B-repressing factor OS=Homo sapiens OX=9606 GN=NKRF PE=1 SV=2	NKRF_HUMAN	78 kDa	0	0	0	0	0	0	6
Non-POU domain-containing octamer-binding protein OS=Homo sapiens OX=9606 GN=NONO PE=1 SV=4	NONO_HUMAN	54 kDa	0	0	0	0	0	0	29
Nuclear mitotic apparatus protein 1 OS=Homo sapiens OX=9606 GN=NUMA1 PE=1 SV=2	NUMA1_HUMAN	238 kDa	0	4	0	0	0	18	17
Nuclease-sensitive element-binding protein 1 OS=Homo sapiens OX=9606 GN=YBX1 PE=1 SV=3	YBOX1_HUMAN	36 kDa	0	32	38	42	41	56	109
Nucleolar GTP-binding protein 2 OS=Homo sapiens OX=9606 GN=GNL2 PE=1 SV=1	NOG2_HUMAN	84 kDa	0	0	0	0	0	4	25
Nucleolar RNA helicase 2 OS=Homo sapiens OX=9606 GN=DDX21 PE=1 SV=5	DDX21_HUMAN	87 kDa	0	0	7	0	8	12	62
Nucleolin OS=Homo sapiens OX=9606 GN=NCL PE=1 SV=3	NUCL_HUMAN	77 kDa	0	0	0	0	0	6	17
PIN2/TERF1-interacting telomerase inhibitor 1 OS=Homo sapiens OX=9606 GN=PINX1 PE=1 SV=2	PINX1_HUMAN	37 kDa	0	0	0	0	0	0	6
Pre-mRNA-splicing factor ATP-dependent RNA helicase DHX15 OS=Homo sapiens OX=9606 GN=DHX15 PE=1 SV=2	DHX15_HUMAN	91 kDa	0	0	0	0	0	0	16
Probable ATP-dependent RNA helicase DDX17 OS=Homo sapiens OX=9606 GN=DDX17 PE=1 SV=2	DDX17_HUMAN	80 kDa	0	0	0	0	0	24	11
Probable ATP-dependent RNA helicase DDX5 OS=Homo sapiens OX=9606 GN=DDX5 PE=1 SV=1	DDX5_HUMAN	69 kDa	0	0	0	0	0	21	20
Probable ATP-dependent RNA helicase DDX6 OS=Homo sapiens OX=9606 GN=DDX6 PE=1 SV=2	DDX6_HUMAN	54 kDa	0	0	7	0	0	0	0
Probable global transcription activator SNF2L1 OS=Homo sapiens OX=9606 GN=SMARCA1 PE=1 SV=2	SMCA1_HUMAN	123 kDa	0	0	0	0	0	0	4
Proline-rich protein 3 OS=Homo sapiens OX=9606 GN=PRR3 PE=1 SV=2	PRR3_HUMAN	21 kDa	0	49	0	0	5	0	0
Protein DEK OS=Homo sapiens OX=9606 GN=DEK PE=1 SV=1	DEK_HUMAN	43 kDa	0	0	0	20	0	0	0
Protein LSM14 homolog A OS=Homo sapiens OX=9606 GN=LSM14A PE=1 SV=3	LS14A_HUMAN	51 kDa	0	0	11	0	0	0	0
Protein quaking OS=Homo sapiens OX=9606 GN=QKI PE=1 SV=1	QKI_HUMAN	38 kDa	0	0	0	21	27	0	0
Protein SPT2 homolog OS=Homo sapiens OX=9606 GN=SPTY2D1 PE=1 SV=3	SPT2_HUMAN	76 kDa	0	0	0	0	0	0	9
Putative ATP-dependent RNA helicase DHX57 OS=Homo sapiens OX=9606 GN=DHX57 PE=1 SV=2	DHX57_HUMAN	156 kDa	0	0	0	0	0	0	10
Putative histone H2B type 2-C OS=Homo sapiens OX=9606 GN=HIST2H2BC PE=5 SV=3	H2B2C_HUMAN (+1)	21 kDa	0	7	0	0	0	0	0
Ribonucleoprotein PTB-binding 1 OS=Homo sapiens OX=9606 GN=RAVER1 PE=1 SV=1	RAVR1_HUMAN	64 kDa	0	0	0	9	0	0	0
Ribosomal L1 domain-containing protein 1 OS=Homo sapiens OX=9606 GN=RSL1D1 PE=1 SV=3	RL1D1_HUMAN	55 kDa	0	0	9	0	16	22	12
Ribosome biogenesis regulatory protein homolog OS=Homo sapiens OX=9606 GN=RRS1 PE=1 SV=2	RRS1_HUMAN	41 kDa	0	0	0	0	0	0	12
Ribosome production factor 2 homolog OS=Homo sapiens OX=9606 GN=RPF2 PE=1 SV=2	RPF2_HUMAN	36 kDa	0	0	0	0	0	0	13
RNA-binding motif protein, X-linked-like-2 OS=Homo sapiens OX=9606 GN=RBMXL2 PE=1 SV=3	RMXL2_HUMAN	43 kDa	0	0	0	0	0	16	0
RNA-binding protein 14 OS=Homo sapiens OX=9606 GN=RBM14 PE=1 SV=2	RBM14_HUMAN	69 kDa	0	13	0	14	42	34	32
RNA-binding protein 28 OS=Homo sapiens OX=9606 GN=RBM28 PE=1 SV=3	RBM28_HUMAN	86 kDa	0	0	0	0	8	30	14
RNA-binding protein 3 OS=Homo sapiens OX=9606 GN=RBM3 PE=1 SV=1	RBM3_HUMAN	17 kDa	0	6	0	0	0	3	5
RNA-binding protein FUS OS=Homo sapiens OX=9606 GN=FUS PE=1 SV=1	FUS_HUMAN	53 kDa	0	0	0	0	6	0	9
RNA-binding protein Raly OS=Homo sapiens OX=9606 GN=RALY PE=1 SV=1	RALY_HUMAN	32 kDa	0	11	33	27	31	0	0
S1 RNA-binding domain-containing protein 1 OS=Homo sapiens OX=9606 GN=SRBD1 PE=1 SV=2	SRBD1_HUMAN	112 kDa	0	0	0	0	0	0	13
Scaffold attachment factor B1 OS=Homo sapiens OX=9606 GN=SAFB PE=1 SV=4	SAFB1_HUMAN	103 kDa	0	0	0	0	0	0	10
Serine/arginine repetitive matrix protein 2 OS=Homo sapiens OX=9606 GN=SRRM2 PE=1 SV=2	SRRM2_HUMAN	300 kDa	0	0	0	0	0	0	8
Serine/arginine-rich splicing factor 1 OS=Homo sapiens OX=9606 GN=SRSF1 PE=1 SV=2	SRSF1_HUMAN	28 kDa	0	0	0	0	0	0	5
Serine/arginine-rich splicing factor 10 OS=Homo sapiens OX=9606 GN=SRSF10 PE=1 SV=1	SRS10_HUMAN	31 kDa	0	67	95	40	45	54	50
Serine/arginine-rich splicing factor 12 OS=Homo sapiens OX=9606 GN=SRSF12 PE=2 SV=1	SRS12_HUMAN	31 kDa	0	0	0	0	0	20	18
Serine/arginine-rich splicing factor 3 OS=Homo sapiens OX=9606 GN=SRSF3 PE=1 SV=1	SRSF3_HUMAN	19 kDa	0	0	0	0	0	0	39
Serine/arginine-rich splicing factor 7 OS=Homo sapiens OX=9606 GN=SRSF7 PE=1 SV=1	SRSF7_HUMAN	27 kDa	0	0	0	0	0	0	19
Serine/arginine-rich splicing factor 9 OS=Homo sapiens OX=9606 GN=SRSF9 PE=1 SV=1	SRSF9_HUMAN	26 kDa	0	0	0	0	0	0	4
Serum albumin OS=Homo sapiens OX=9606 GN=ALB PE=1 SV=2	ALBU_HUMAN	69 kDa	80	26	66	47	30	26	25
Spermatid perinuclear RNA-binding protein OS=Homo sapiens OX=9606 GN=STRBP PE=1 SV=1	STRBP_HUMAN	74 kDa	0	0	0	9	6	8	9
Splicing factor 1 OS=Homo sapiens OX=9606 GN=SF1 PE=1 SV=4	SF01_HUMAN	68 kDa	0	0	0	10	14	0	0
Splicing factor, proline- and glutamine-rich OS=Homo sapiens OX=9606 GN=SFPQ PE=1 SV=2	SFPQ_HUMAN	76 kDa	0	0	4	0	9	12	45
SURP and G-patch domain-containing protein 2 OS=Homo sapiens OX=9606 GN=SUGP2 PE=1 SV=2	SUGP2_HUMAN	120 kDa	0	0	0	0	0	106	0
SWI/SNF-related matrix-associated actin-dependent regulator of chromatin subfamily A member 5 OS=Homo sapiens OX=9606 GN=SMARCA5 PE=1 SV=1	SMCA5_HUMAN	122 kDa	0	0	0	0	0	0	19
TATA-binding protein-associated factor 2N OS=Homo sapiens OX=9606 GN=TAF15 PE=1 SV=1	RBP56_HUMAN	62 kDa	0	0	0	0	0	0	14
THO complex subunit 4 OS=Homo sapiens OX=9606 GN=ALYREF PE=1 SV=3	THOC4_HUMAN	27 kDa	0	22	14	0	13	0	0
Transcription intermediary factor 1-beta OS=Homo sapiens OX=9606 GN=TRIM28 PE=1 SV=5	TIF1B_HUMAN	89 kDa	0	0	0	0	0	0	10
Transcriptional repressor CTCF OS=Homo sapiens OX=9606 GN=CTCF PE=1 SV=1	CTCF_HUMAN	83 kDa	0	0	0	0	0	0	7
Transformer-2 protein homolog beta OS=Homo sapiens OX=9606 GN=TRA2B PE=1 SV=1	TRA2B_HUMAN	34 kDa	0	0	0	0	0	5	11
Tubulin alpha-1A chain OS=Homo sapiens OX=9606 GN=TUBA1A PE=1 SV=1	TBA1A_HUMAN (+2)	50 kDa	0	0	0	0	0	5	0
Tyrosine-protein kinase BAZ1B OS=Homo sapiens OX=9606 GN=BAZ1B PE=1 SV=2	BAZ1B_HUMAN	171 kDa	0	0	0	0	0	0	27
U3 small nucleolar RNA-associated protein 14 homolog A OS=Homo sapiens OX=9606 GN=UTP14A PE=1 SV=1	UT14A_HUMAN	88 kDa	0	0	0	0	0	0	5
Ubiquitin-40S ribosomal protein S27a OS=Homo sapiens OX=9606 GN=RPS27A PE=1 SV=2	RS27A_HUMAN	18 kDa	0	0	97	199	48	11	24
Ubiquitin-60S ribosomal protein L40 OS=Homo sapiens OX=9606 GN=UBA52 PE=1 SV=2	RL40_HUMAN	15 kDa	0	10	98	199	49	12	26
Uncharacterized protein C11orf98 OS=Homo sapiens OX=9606 GN=C11orf98 PE=4 SV=2	CK098_HUMAN	14 kDa	0	0	0	0	0	19	16
Vimentin OS=Homo sapiens OX=9606 GN=VIM PE=1 SV=4	VIME_HUMAN	54 kDa	0	0	0	0	6	0	0
Y-box-binding protein 3 OS=Homo sapiens OX=9606 GN=YBX3 PE=1 SV=4	YBOX3_HUMAN	40 kDa	0	14	14	17	12	19	73
Zinc finger CCCH-type antiviral protein 1 OS=Homo sapiens OX=9606 GN=ZC3HAV1 PE=1 SV=3	ZCCHV_HUMAN	101 kDa	0	0	6	6	11	5	0
Zinc finger protein 385B OS=Homo sapiens OX=9606 GN=ZNF385B PE=1 SV=1	Z385B_HUMAN	50 kDa	0	0	0	0	0	0	12
Zinc finger protein 512 OS=Homo sapiens OX=9606 GN=ZNF512 PE=1 SV=2	ZN512_HUMAN	65 kDa	0	0	0	0	0	0	16
Zinc finger protein 768 OS=Homo sapiens OX=9606 GN=ZNF768 PE=1 SV=2	ZN768_HUMAN	60 kDa	0	0	0	0	0	0	5
Zinc finger RNA-binding protein OS=Homo sapiens OX=9606 GN=ZFR PE=1 SV=2	ZFR_HUMAN	117 kDa	0	0	0	5	0	10	0
3'-5' RNA helicase YTHDC2 OS=Homo sapiens OX=9606 GN=YTHDC2 PE=1 SV=2	YTDC2_HUMAN	160 kDa	0	0	0	0	0	0	17
40S ribosomal protein S10 OS=Homo sapiens OX=9606 GN=RPS10 PE=1 SV=1	RS10_HUMAN	19 kDa	0	0	0	0	7	0	0
40S ribosomal protein S11 OS=Homo sapiens OX=9606 GN=RPS11 PE=1 SV=3	RS11_HUMAN	18 kDa	0	167	27	14	62	77	48
40S ribosomal protein S13 OS=Homo sapiens OX=9606 GN=RPS13 PE=1 SV=2	RS13_HUMAN	17 kDa	0	134	13	21	26	49	36
40S ribosomal protein S14 OS=Homo sapiens OX=9606 GN=RPS14 PE=1 SV=3	RS14_HUMAN	16 kDa	0	0	0	0	0	7	7
40S ribosomal protein S15a OS=Homo sapiens OX=9606 GN=RPS15A PE=1 SV=2	RS15A_HUMAN	15 kDa	0	0	0	0	0	0	8
40S ribosomal protein S16 OS=Homo sapiens OX=9606 GN=RPS16 PE=1 SV=2	RS16_HUMAN	16 kDa	0	84	10	0	17	19	16
40S ribosomal protein S18 OS=Homo sapiens OX=9606 GN=RPS18 PE=1 SV=3	RS18_HUMAN	18 kDa	0	60	24	12	28	51	43
40S ribosomal protein S19 OS=Homo sapiens OX=9606 GN=RPS19 PE=1 SV=2	RS19_HUMAN	16 kDa	0	0	0	0	6	0	0
40S ribosomal protein S2 OS=Homo sapiens OX=9606 GN=RPS2 PE=1 SV=2	RS2_HUMAN	31 kDa	0	223	37	27	54	87	86
40S ribosomal protein S23 OS=Homo sapiens OX=9606 GN=RPS23 PE=1 SV=3	RS23_HUMAN	16 kDa	0	56	8	19	6	56	54
40S ribosomal protein S24 OS=Homo sapiens OX=9606 GN=RPS24 PE=1 SV=1	RS24_HUMAN	15 kDa	0	46	15	0	17	21	26
40S ribosomal protein S25 OS=Homo sapiens OX=9606 GN=RPS25 PE=1 SV=1	RS25_HUMAN	14 kDa	0	10	7	11	16	6	10
40S ribosomal protein S26 OS=Homo sapiens OX=9606 GN=RPS26 PE=1 SV=3	RS26_HUMAN	13 kDa	0	36	0	0	0	37	39
40S ribosomal protein S27 OS=Homo sapiens OX=9606 GN=RPS27 PE=1 SV=3	RS27_HUMAN	9 kDa	0	7	0	0	0	9	10
40S ribosomal protein S29 OS=Homo sapiens OX=9606 GN=RPS29 PE=1 SV=2	RS29_HUMAN	7 kDa	0	0	0	0	0	13	0
40S ribosomal protein S3 OS=Homo sapiens OX=9606 GN=RPS3 PE=1 SV=2	RS3_HUMAN	27 kDa	0	0	0	5	9	0	7
40S ribosomal protein S30 OS=Homo sapiens OX=9606 GN=FAU PE=1 SV=1	RS30_HUMAN	7 kDa	0	24	0	0	0	0	0
40S ribosomal protein S3a OS=Homo sapiens OX=9606 GN=RPS3A PE=1 SV=2	RS3A_HUMAN	30 kDa	0	0	4	0	0	10	6
40S ribosomal protein S4, X isoform OS=Homo sapiens OX=9606 GN=RPS4X PE=1 SV=2	RS4X_HUMAN	30 kDa	0	89	15	25	23	23	33
40S ribosomal protein S4, Y isoform 1 OS=Homo sapiens OX=9606 GN=RPS4Y1 PE=1 SV=2	RS4Y1_HUMAN	29 kDa	0	0	8	0	0	0	0
40S ribosomal protein S5 OS=Homo sapiens OX=9606 GN=RPS5 PE=1 SV=4	RS5_HUMAN	23 kDa	0	0	11	7	17	0	7
40S ribosomal protein S6 OS=Homo sapiens OX=9606 GN=RPS6 PE=1 SV=1	RS6_HUMAN	29 kDa	0	104	47	15	42	356	290
40S ribosomal protein S8 OS=Homo sapiens OX=9606 GN=RPS8 PE=1 SV=2	RS8_HUMAN	24 kDa	0	14	8	10	10	76	179
40S ribosomal protein S9 OS=Homo sapiens OX=9606 GN=RPS9 PE=1 SV=3	RS9_HUMAN	23 kDa	0	94	25	27	26	154	190
5'-3' exoribonuclease 2 OS=Homo sapiens OX=9606 GN=XRN2 PE=1 SV=1	XRN2_HUMAN	109 kDa	0	0	0	0	0	0	13
60S acidic ribosomal protein P0 OS=Homo sapiens OX=9606 GN=RPLP0 PE=1 SV=1	RLA0_HUMAN	34 kDa	0	0	0	0	0	0	5
60S acidic ribosomal protein P1 OS=Homo sapiens OX=9606 GN=RPLP1 PE=1 SV=1	RLA1_HUMAN	12 kDa	0	0	0	0	0	0	6
60S acidic ribosomal protein P2 OS=Homo sapiens OX=9606 GN=RPLP2 PE=1 SV=1	RLA2_HUMAN	12 kDa	0	0	0	0	0	0	12
60S ribosomal protein L10 OS=Homo sapiens OX=9606 GN=RPL10 PE=1 SV=4	RL10_HUMAN	25 kDa	0	7	0	0	0	18	24
60S ribosomal protein L10a OS=Homo sapiens OX=9606 GN=RPL10A PE=1 SV=2	RL10A_HUMAN	25 kDa	0	0	0	0	0	0	12
60S ribosomal protein L11 OS=Homo sapiens OX=9606 GN=RPL11 PE=1 SV=2	RL11_HUMAN	20 kDa	0	0	0	0	0	0	8
60S ribosomal protein L12 OS=Homo sapiens OX=9606 GN=RPL12 PE=1 SV=1	RL12_HUMAN	18 kDa	0	0	0	0	0	0	10
60S ribosomal protein L13 OS=Homo sapiens OX=9606 GN=RPL13 PE=1 SV=4	RL13_HUMAN	24 kDa	0	0	0	0	0	10	51
60S ribosomal protein L13a OS=Homo sapiens OX=9606 GN=RPL13A PE=1 SV=2	RL13A_HUMAN	24 kDa	0	0	0	0	0	0	6
60S ribosomal protein L17 OS=Homo sapiens OX=9606 GN=RPL17 PE=1 SV=3	RL17_HUMAN	21 kDa	0	32	11	0	10	40	46
60S ribosomal protein L18 OS=Homo sapiens OX=9606 GN=RPL18 PE=1 SV=2	RL18_HUMAN	22 kDa	0	0	0	0	0	0	29
60S ribosomal protein L19 OS=Homo sapiens OX=9606 GN=RPL19 PE=1 SV=1	RL19_HUMAN	23 kDa	0	6	11	0	4	35	77
60S ribosomal protein L23 OS=Homo sapiens OX=9606 GN=RPL23 PE=1 SV=1	RL23_HUMAN	15 kDa	0	78	15	11	16	63	53
60S ribosomal protein L23a OS=Homo sapiens OX=9606 GN=RPL23A PE=1 SV=1	RL23A_HUMAN	18 kDa	0	308	109	73	83	402	335
60S ribosomal protein L24 OS=Homo sapiens OX=9606 GN=RPL24 PE=1 SV=1	RL24_HUMAN	18 kDa	0	35	0	0	12	67	131
60S ribosomal protein L26 OS=Homo sapiens OX=9606 GN=RPL26 PE=1 SV=1	RL26_HUMAN	17 kDa	0	62	20	9	19	136	119
60S ribosomal protein L26-like 1 OS=Homo sapiens OX=9606 GN=RPL26L1 PE=1 SV=1	RL26L_HUMAN	17 kDa	0	55	0	0	14	118	106
60S ribosomal protein L27a OS=Homo sapiens OX=9606 GN=RPL27A PE=1 SV=2	RL27A_HUMAN	17 kDa	0	26	0	0	15	31	42
60S ribosomal protein L28 OS=Homo sapiens OX=9606 GN=RPL28 PE=1 SV=3	RL28_HUMAN	16 kDa	0	0	0	0	0	0	25
60S ribosomal protein L29 OS=Homo sapiens OX=9606 GN=RPL29 PE=1 SV=2	RL29_HUMAN	18 kDa	0	14	18	0	10	62	66
60S ribosomal protein L31 OS=Homo sapiens OX=9606 GN=RPL31 PE=1 SV=1	RL31_HUMAN	14 kDa	0	6	7	9	7	25	29
60S ribosomal protein L32 OS=Homo sapiens OX=9606 GN=RPL32 PE=1 SV=2	RL32_HUMAN	16 kDa	0	6	0	0	0	9	8
60S ribosomal protein L34 OS=Homo sapiens OX=9606 GN=RPL34 PE=1 SV=3	RL34_HUMAN	13 kDa	0	0	0	0	0	0	7
60S ribosomal protein L35 OS=Homo sapiens OX=9606 GN=RPL35 PE=1 SV=2	RL35_HUMAN	15 kDa	0	66	30	0	12	126	114
60S ribosomal protein L36a OS=Homo sapiens OX=9606 GN=RPL36A PE=1 SV=2	RL36A_HUMAN	12 kDa	0	49	0	0	0	76	51
60S ribosomal protein L36a-like OS=Homo sapiens OX=9606 GN=RPL36AL PE=1 SV=3	RL36L_HUMAN	12 kDa	0	42	0	0	0	72	48
60S ribosomal protein L37a OS=Homo sapiens OX=9606 GN=RPL37A PE=1 SV=2	RL37A_HUMAN	10 kDa	0	0	0	0	0	6	0
60S ribosomal protein L4 OS=Homo sapiens OX=9606 GN=RPL4 PE=1 SV=5	RL4_HUMAN	48 kDa	0	0	0	0	0	0	39
60S ribosomal protein L5 OS=Homo sapiens OX=9606 GN=RPL5 PE=1 SV=3	RL5_HUMAN	34 kDa	0	0	0	0	0	0	20
60S ribosomal protein L6 OS=Homo sapiens OX=9606 GN=RPL6 PE=1 SV=3	RL6_HUMAN	33 kDa	0	0	0	0	0	13	97
60S ribosomal protein L7 OS=Homo sapiens OX=9606 GN=RPL7 PE=1 SV=1	RL7_HUMAN	29 kDa	0	0	0	0	0	0	14
60S ribosomal protein L7a OS=Homo sapiens OX=9606 GN=RPL7A PE=1 SV=2	RL7A_HUMAN	30 kDa	0	0	0	0	0	27	36
60S ribosomal protein L8 OS=Homo sapiens OX=9606 GN=RPL8 PE=1 SV=2	RL8_HUMAN	28 kDa	0	0	0	0	0	0	14
Keratin, type I cytoskeletal 10 OS=Homo sapiens OX=9606 GN=KRT10 PE=1 SV=6	K1C10_HUMAN	59 kDa	601	177	280	444	87	186	140
Keratin, type I cytoskeletal 13 OS=Homo sapiens OX=9606 GN=KRT13 PE=1 SV=4	K1C13_HUMAN	50 kDa	0	0	0	0	11	0	0
Keratin, type I cytoskeletal 14 OS=Homo sapiens OX=9606 GN=KRT14 PE=1 SV=4	K1C14_HUMAN	52 kDa	91	26	82	102	19	46	42
Keratin, type I cytoskeletal 16 OS=Homo sapiens OX=9606 GN=KRT16 PE=1 SV=4	K1C16_HUMAN	51 kDa	64	0	56	74	0	31	24
Keratin, type I cytoskeletal 17 OS=Homo sapiens OX=9606 GN=KRT17 PE=1 SV=2	K1C17_HUMAN	48 kDa	0	0	25	37	0	15	0
Keratin, type I cytoskeletal 9 OS=Homo sapiens OX=9606 GN=KRT9 PE=1 SV=3	K1C9_HUMAN	62 kDa	491	219	215	390	159	215	218
Keratin, type II cuticular Hb4 OS=Homo sapiens OX=9606 GN=KRT84 PE=2 SV=2	KRT84_HUMAN	65 kDa	0	0	30	0	0	0	0
Keratin, type II cuticular Hb5 OS=Homo sapiens OX=9606 GN=KRT85 PE=1 SV=1	KRT85_HUMAN	56 kDa	0	0	10	0	0	0	0
Keratin, type II cytoskeletal 1 OS=Homo sapiens OX=9606 GN=KRT1 PE=1 SV=6	K2C1_HUMAN	66 kDa	1362	511	656	1036	367	478	435
Keratin, type II cytoskeletal 2 epidermal OS=Homo sapiens OX=9606 GN=KRT2 PE=1 SV=2	K22E_HUMAN	65 kDa	490	183	284	493	72	237	145
Keratin, type II cytoskeletal 4 OS=Homo sapiens OX=9606 GN=KRT4 PE=1 SV=4	K2C4_HUMAN	57 kDa	0	0	0	0	17	0	0
Keratin, type II cytoskeletal 5 OS=Homo sapiens OX=9606 GN=KRT5 PE=1 SV=3	K2C5_HUMAN	62 kDa	145	42	122	164	35	89	75
Keratin, type II cytoskeletal 6A OS=Homo sapiens OX=9606 GN=KRT6A PE=1 SV=3	K2C6A_HUMAN	60 kDa	109	0	111	99	0	75	41
Keratin, type II cytoskeletal 6B OS=Homo sapiens OX=9606 GN=KRT6B PE=1 SV=5	K2C6B_HUMAN	60 kDa	0	0	124	114	28	83	49
Keratin, type II cytoskeletal 7 OS=Homo sapiens OX=9606 GN=KRT7 PE=1 SV=5	K2C7_HUMAN	51 kDa	0	0	0	29	0	0	0

## Sheet: Fig.5
Fig.5a
Colony-forming units (CFUs) per 10,000 cells at third- and fourth-round passages
CFUs per 10,000 cells at third-round passages
	Exp.1	Exp.2	Exp.3	Exp.4	N	Average	SD
MLL-mAf4 + Vector	40	30	192	158	4	105	82.1137
MLL-AF4 sAU13 + Vector	0	0	0	0	4	0	0
MLL-AF4 sAU13 + sgIgf2bp3	16	13	24	14	4	16.75	4.99166		Graphs plotted in Prism 9 version 9.4.1
CFUs per 10,000 cells at fourth-round passages
	Exp.1	Exp.2	Exp.3	Exp.4	N	Average	SD
MLL-mAf4 + Vector	116	27	288	384	4	203.75	161.791
MLL-AF4 sAU13 + Vector	0	0	0	0	4	0	0
MLL-AF4 sAU13 + sgIgf2bp3	172	2	23	52	4	62.25	75.9841		Graphs plotted in Prism 9 version 9.4.1
Hoxa9 expression normalized to that of Gapdh of fourth-round colonies as the relative value of the MLL-mAf4 (set to 100)
	Exp.1	Exp.2	Exp.3	Exp.4	N	Average	SD
MLL-mAf4 + Vector	101.65	126.251	72.0988		12	100	27.11
MLL-AF4 sAU13 + Vector*	Not tested	Not tested	Not tested
MLL-AF4 sAU13 + sgIgf2bp3	88.529	91.2189	102.407		12	94.05	7.36		Graphs plotted in Prism 9 version 9.4.1
*no colony at fourth-round culture
Fig.5b
Western blotting of MLL-AF4 sAU13 mutant and endogenous murine IGF2BP3 in immortalized cells
Fig.5c
Inhibition of MLL-AF4-immortalized cell proliferation by rescuing human IGF2BP3 expression
Cells immortalized by MLL-AF4 sAU13 were transduced with a lentivirus carrying IGF2BP3 and GFP
The ratio of GFP-positive cells was monitored on days 3 and 7
	Exp.1	Exp.2	Exp.3	Exp.4	N	Average	SD	P-value
Vector, day3	42.05	41.58	43.89	41.65	4	42.2925	1.08494			P-value was calculated by two tailed T-test.
Vector, day7	41	41.58	40	38	4	40.145	1.57187	0.0656		Graphs plotted in Prism 9 version 9.4.1
	Exp.1	Exp.2	Exp.3	Exp.4	N	Average	SD	P-value
Rescue, day3	50.82	48.75	44.49	45.42	4	47.37	2.93847			P-value was calculated by two tailed T-test.
Rescue, day7	25	23	24	28	4	25	2.16025	<0.0001		Graphs plotted in Prism 9 version 9.4.1

## Sheet: Fig.6
Fig.6c
Relative fluorescent signals of GFP and RFP reporters
The fluorescent intensities were analyzed using ImageJ software and expressed as the GFP/RFP ratio
	Exp.1	Exp.2	Exp.3	Exp.4	Exp.5	Exp.6	Exp.7	N	Average	SD	P-value
WT	1	1	1	1	1	1	1	7	1	0
hPTRS	0.536051	0.187169	0.516536	0.309702	0.674335	0.390117	0.493253	7	0.4439	0.1613	<0.0001
mPTRS	0.801128	0.700631	0.751292	0.696195	0.682177	0.722873	0.753233	7	0.7296	0.04162	0.0542
sPTRS	0.762065	0.55653	0.581993	0.56618	0.489616	0.754997	0.750045	7	0.6373	0.1144	0.0036
hPTRS sAU123	0.849657	0.653792				0.438951	0.592482	4	0.6337	0.17	0.0167
mPTRS hAU123	0.820283	0.380418		0.355549			0.516095	4	0.5181	0.2135	0.0008		P-value was calculated by one-way ANOVA followed by Tukey's test (vs. WT control).
STOP-hPTRS	0.699318		0.446514		1.32376		0.790784	4	0.8151	0.369	0.5513		Graphs plotted in Prism 9 version 9.4.1
Fig.6d
Western blotting of the GFP/RFP reporter proteins in 293T cells transiently expressing the constructs
Fig.6f
FLAG-tagged GFP reporters transiently expressed in 293T cells were analyzed via immunoprecipitation-western blotting

## Sheet: Suppl.Fig.1
Suppl.Fig.1a
Relative transduction units of retroviruses carrying various MLL fusion genes in murine Ba/F3 cells
MLL fusion genes integrated in murine HSPCs genome were determined using qPCR probes for MSCV-EPS
MLL-fusion gene copy number was shown as the relative value of the vector control (set to 100)
	Exp.1	Exp.2	Exp.3	Exp.4	Exp.5	Exp.6	N	Average	SD	P-value
Vector	100	100	100	100	100	100	6	100	0	<0.0001
MLL-DFP	58.6249	57.2384	61.191	75.4821	53.1334	54.8931	6	60.09	8.047
MLL-ENL	67.1114	73.2912	71.4734	66.4098	107.316	55.4186	6	73.5	17.7	0.5001
MLL-AF10	58.264	63.3289	65.4216	73.858	106.461	33.7634	6	66.85	23.67	0.9608
MLL-AF4	61.275	62.1154	62.4157	69.7344	67.7114	49.5959	6	62.14	7.027	>0.9999
MLL-mAf4	52.1373	50.2902	57.5896	47.4811	67.7763	47.5493	6	53.8	7.795	0.9723		P-value was calculated by one-way ANOVA followed by Tukey's test (vs. MLL-DFP).
Mock	0.023699	0.045229	0.094327	0.105907	7.51466	0.155783	6	1.323	3.034	<0.0001		Graphs plotted in Prism 9 version 9.4.1
Suppl.Fig.1b
Transforming ability of MLL-AF4 with an excess virus titer
Transforming ability using a 6-fold concentrated pool of MLL-AF4 virus was examined along with a 10-fold diluted pool of the MLL-mAf4 virus
Colony number (Third round culture)
	Exp.1	Exp.2	Exp.3	N	Average	SD	P-value
Vector	0	0	0	3	0	0
MLL-AF4 6-fold concentrated	0	0	0	3	0	0	>0.9999		P-value was calculated by one-way ANOVA followed by Tukey's test (vs. Vector control).
MLL-mAf4 10-fold diluted	284	280	516	3	360	135.115	0.0032		Graphs plotted in Prism 9 version 9.4.1
Colony number (Fourth round culture)
	Exp.1	Exp.2	Exp.3	N	Average	SD	P-value
Vector	0	0	0	3	0	0
MLL-AF4 6-fold concentrated	0	0	0	3	0	0	>0.9999		P-value was calculated by one-way ANOVA followed by Tukey's test (vs. Vector control).
MLL-mAf4 10-fold diluted	1008	1056	632	3	898.667	232.184	0.0004		Graphs plotted in Prism 9 version 9.4.1
Hoxa9 expression normalized to that of Gapdh of first round colonies as the relative value of the MLL-mAf4 10-fold dilution (set to 100)
	Exp.1	Exp.2	Exp.3	N	Average	SD	P-value
Vector	3.58714	1.1523	1.31916	3	2.02	1.36
MLL-AF4 6-fold concentrated	14.1056	10.3274	32.0077	3	18.81	11.58	0.0508		P-value was calculated by one-way ANOVA followed by Tukey's test (vs. Vector control).
MLL-mAf4 10-fold diluted	100	100	100	3	100	0	<0.0001		Graphs plotted in Prism 9 version 9.4.1
Suppl.Fig.1c
Protein expression of MLL-AF4 and MLL-mAf4 driven by various promoters
Uncropped scans of western blotting data are available in supplementary information

## Sheet: Suppl.Fig.2
Suppl.Fig.2b
Protein expression of the domain-swapping mutants of MLL-AF4 and MLL-mAf4
Uncropped scans of western blotting data are available in supplementary information
Suppl.Fig.2c
Transforming ability of MLL-AF4 domain-swapping mutants
CFUs per 10,000 cells at third-round passages
	Exp.1	Exp.2	Exp.3	Exp.4	N	Average	SD	P-value
Vector	0	0	0	0	4	0	0
MLL-DFP	0	0	0	0	4	0	0	>0.9999
MLL-AF4	0	0	0	0	4	0	0	>0.9999
MLL-mAf4	528	632	660	236	4	514	193.838	0.0003
MLL-AF4 m(HindIII-end)		540	496	344	3	460	102.84	0.0064
MLL-mAf4 h(HindIII-end)		0	0	0	3	0	0	>0.9999
MLL-AF4 m(D4-end)		476	728	224	3	476	252	0.0039
MLL-mAf4 h(D4-end)		0	0	0	3	0	0	>0.9999
MLL-AF4 m(S3-end)	380	464	564	264	4	418	127.269	0.0083
MLL-mAf4 h(S3-end)	0	0	0	0	4	0	0	>0.9999
MLL-AF4 m(S4-end)		188	412	176	3	258.667	132.926	0.6179
MLL-mAf4 h(S4-end)		0	0	0	3	0	0	>0.9999
MLL-AF4 m(S5-end)	456	256	172	316	4	300	119.599	0.2209
MLL-mAf4 h(S5-end)	0	5	0	0	4	1.25	2.5	>0.9999
MLL-AF4 m(S0-end)	456	312	0	336	4	276	194.484	0.3557
MLL-mAf4 h(S0-end)	424	952	316	352	4	511	297.409	0.0003
MLL-AF4 m(S1-end)		0	0	0	3	0	0	>0.9999
MLL-mAf4 h(S1-end)		700	732	312	3	581.333	233.798	0.0001
MLL-AF4 m(S2-end)		0	0	0	3	0	0	>0.9999
MLL-mAf4 h(S2-end)		756	544	500	3	600	136.88	<0.0001
MLL-AF4 m(EcoRI-end)		0	0	0	3	0	0	>0.9999		P-value was calculated by one-way ANOVA followed by Tukey's test (vs. Vector control).
MLL-mAf4 h(EcoRI-end)		680	688	380	3	582.667	175.56	0.0001		Graphs plotted in Prism 9 version 9.4.1
CFUs per 10,000 cells at fourth-round passages
	Exp.1	Exp.2	Exp.3	Exp.4	N	Average	SD	P-value
Vector	0	0	0	0	4	0	0
MLL-DFP	0	0	0	0	4	0	0	>0.9999
MLL-AF4	0	0	0	0	4	0	0	>0.9999
MLL-mAf4	1872	968	1816	1048	4	1426	484.308	<0.0001
MLL-AF4 m(HindIII-end)		880	1960	1248	3	1362.67	549.055	0.0002
MLL-mAf4 h(HindIII-end)		0	0	0	3	0	0	>0.9999
MLL-AF4 m(D4-end)		1360	1656	640	3	1218.67	522.537	0.0014
MLL-mAf4 h(D4-end)		0	0	0	3	0	0	>0.9999
MLL-AF4 m(S3-end)	1336	1264	1696	940	4	1309	310.206	<0.0001
MLL-mAf4 h(S3-end)	0	0	0	0	4	0	0	>0.9999
MLL-AF4 m(S4-end)		400	760	736	3	632	201.276	0.5872
MLL-mAf4 h(S4-end)		0	0	0	3	0	0	>0.9999
MLL-AF4 m(S5-end)	1480	1360	504	564	4	977	514.456	0.0119
MLL-mAf4 h(S5-end)	0	0	0	0	4	0	0	>0.9999
MLL-AF4 m(S0-end)	1320	992	0	664	4	744	563.683	0.178
MLL-mAf4 h(S0-end)	1536	1424	912	804	4	1169	364.686	0.0008
MLL-AF4 m(S1-end)		0	0	0	3	0	0	>0.9999
MLL-mAf4 h(S1-end)		1112	1912	1356	3	1460	410.015	<0.0001
MLL-AF4 m(S2-end)		0	0	0	3	0	0	>0.9999
MLL-mAf4 h(S2-end)		1392	904	952	3	1082.67	268.963	0.0084
MLL-AF4 m(EcoRI-end)		0	0	0	3	0	0	>0.9999		P-value was calculated by one-way ANOVA followed by Tukey's test (vs. Vector control).
MLL-mAf4 h(EcoRI-end)		1024	1944	756	3	1241.33	623.106	0.001		Graphs plotted in Prism 9 version 9.4.1
Hoxa9 expression normalized to that of Gapdh of first round colonies as the relative value of the MLL-mAf4 (set to 100)
	Exp.1	Exp.2	Exp.3	Exp.4	N	Average	SD	P-value
Vector	3.62063	1.19055	2.24315	1.099	4	2.038	1.176
MLL-DFP	4.32237	2.89673	4.20049	2.1932	4	3.403	1.033	>0.9999
MLL-AF4	18.372	10.6367	9.56886	8.2256	4	11.7	4.556	>0.9999
MLL-mAf4	100	100	100	100	4	100	0	<0.0001
MLL-AF4 m(HindIII-end)		94.6726	67.0817	91.7924	3	84.52	15.17	<0.0001
MLL-mAf4 h(HindIII-end)		8.41011	13.5703	11.959	3	11.31	2.64	>0.9999
MLL-AF4 m(D4-end)		103.024	100.844	78.9681	3	94.28	13.3	<0.0001
MLL-mAf4 h(D4-end)		14.5483	14.7947	21.1136	3	16.82	3.721	0.9998
MLL-AF4 m(S3-end)	84.5571	98.8597	80.9463	99.9019	4	91.07	9.723	<0.0001
MLL-mAf4 h(S3-end)	17.8481	17.3517	13.9611	16.4145	4	16.39	1.727	0.9995
MLL-AF4 m(S4-end)		92.8009	68.9149	106.446	3	89.39	19	<0.0001
MLL-mAf4 h(S4-end)		20.222	13.1346	14.2935	3	15.88	3.802	>0.9999
MLL-AF4 m(S5-end)	136.5	100.969	71.4462	81.3974	4	97.58	28.7	<0.0001
MLL-mAf4 h(S5-end)	13.6526	15.0063	20.7676	14.8653	4	16.07	3.188	0.9996
MLL-AF4 m(S0-end)	118.43	82.9765	48.2715	83.6789	4	83.34	28.64	<0.0001
MLL-mAf4 h(S0-end)	165.563	107.028	56.297	95.2955	4	106	45.22	<0.0001
MLL-AF4 m(S1-end)		12.294	14.6386	9.224	3	12.05	2.715	>0.9999
MLL-mAf4 h(S1-end)		120.538	102.887	118.772	3	114.1	9.721	<0.0001
MLL-AF4 m(S2-end)		12.7998	13.458	6.8985	3	11.05	3.612	>0.9999
MLL-mAf4 h(S2-end)		133.252	112.92	141.345	3	129.2	14.64	<0.0001
MLL-AF4 m(EcoRI-end)		14.2557	16.0519	13.2893	3	14.53	1.402	>0.9999		P-value was calculated by one-way ANOVA followed by Tukey's test (vs. Vector control).
MLL-mAf4 h(EcoRI-end)		132.963	122.495	119.301	3	124.9	7.146	<0.0001		Graphs plotted in Prism 9 version 9.4.1
Suppl.Fig.2d
Colony number (Third round culture)
	Exp.1	Exp.2	Exp.3	N	Average	SD	P-value
Vector	0	0	0	3	0	0
MLL-AF4	0	0	0	3	0	0	>0.9999
MLL-mAf4	152	190	260	3	200.667	54.7844	0.0001
mMll-AF4	0	0	0	3	0	0	>0.9999		P-value was calculated by one-way ANOVA followed by Tukey's test (vs. Vector control).
mMll-mAf4	130	218	192	3	180	45.2106	0.0003		Graphs plotted in Prism 9 version 9.4.1
Colony number (Fourth round culture)
	Exp.1	Exp.2	Exp.3	N	Average	SD	P-value
Vector	0	0	0	3	0	0
MLL-AF4	0	0	0	3	0	0	>0.9999
MLL-mAf4	484	516	496	3	498.667	16.1658	<0.0001
mMll-AF4	0	0	0	3	0	0	>0.9999		P-value was calculated by one-way ANOVA followed by Tukey's test (vs. Vector control).
mMll-mAf4	380	548	556	3	494.667	99.3848	<0.0001		Graphs plotted in Prism 9 version 9.4.1
Suppl.Fig.2e
Colony number (Third round culture)
	Exp.1	Exp.2	Exp.3	N	Average	SD
Vector	0	0	0	3	0	0
AF4-MLL DC	0	0	0	3	0	0
AF4-MLL	0	0	0	3	0	0		Graphs plotted in Prism 9 version 9.4.1
Colony number (Fourth round culture)
	Exp.1	Exp.2	Exp.3	N	Average	SD
Vector	0	0	0	3	0	0
AF4-MLL DC	0	0	0	3	0	0
AF4-MLL	0	0	0	3	0	0		Graphs plotted in Prism 9 version 9.4.1
Suppl.Fig.2f
Protein expression of AF4-MLL
Uncropped scans of western blotting data are available in supplementary information
Suppl.Fig.2g
Colony number (Third round culture)
	Exp.1	Exp.2	Exp.3	N	Average	SD
Vector + AF4-MLL DC	0	0	0	3	0	0
Vector + AF4-MLL	0	0	0	3	0	0
MLL-AF4 + AF4-MLL DC	0	0	0	3	0	0
MLL-AF4 + AF4-MLL	0	0	0	3	0	0		Graphs plotted in Prism 9 version 9.4.1
Colony number (Fourth round culture)
	Exp.1	Exp.2	Exp.3	N	Average	SD
Vector + AF4-MLL DC	0	0	0	3	0	0
Vector + AF4-MLL	0	0	0	3	0	0
MLL-AF4 + AF4-MLL DC	0	0	0	3	0	0
MLL-AF4 + AF4-MLL	0	0	0	3	0	0		Graphs plotted in Prism 9 version 9.4.1

## Sheet: Suppl.Fig.4
Suppl.Fig.4a
Immunoprecipitation-western blot analysis using the PTRS RNAs was performed on the lysates of 293T cells transiently expressing FLAG-tagged proteins
Uncropped scans of western blotting data are available in supplementary information
Suppl.Fig.4e
Immunoprecipitation-western blot analysis using the PTRS RNAs shown in Fig. S4C was performed on the lysates of 293T cells
Uncropped scans of western blotting data are available in supplementary information
Suppl.Fig.4f
Protein expression of the MLL-mAF4 mutant with human AU-rich motifs in 293T cells
Uncropped scans of western blotting data are available in supplementary information
Suppl.Fig.4g
Transforming ability of the MLL-mAf4 mutant, the AU-rich sites of which were replaced by human sequences
Colony-forming units (CFUs) per 10,000 cells at third-round passages
	Exp.1	Exp.2	Exp.3	Exp.4	Exp.5	N	Average	SD	P-value
MLL-mAf4	1012	316	320	564	520	5	546.4	283.8			P-value was calculated by two tailed T-test.
MLL-mAf4 hAU123	404	96	100	172	256	5	205.6	128.6	0.0402		Graphs plotted in Prism 9 version 9.4.1
CFUs per 10,000 cells at fourth-round passages
	Exp.1	Exp.2	Exp.3	Exp.4	Exp.5	N	Average	SD	P-value
MLL-mAf4	1568	712	952	896	1392	5	1104	360			P-value was calculated by two tailed T-test.
MLL-mAf4 hAU123	840	648	100	568	576	5	546.4	272.6	0.0246		Graphs plotted in Prism 9 version 9.4.1
Hoxa9 expression normalized to that of Gapdh of first round colonies as the relative value of the vector control (set to 1)
	Exp.1	Exp.2	Exp.3	Exp.4	Exp.5	N	Average	SD	P-value
MLL-mAf4	100	100	100			3	100	0			P-value was calculated by two tailed T-test.
MLL-mAf4 hAU123	56.574	53.0159	57.1367			3	55.58	2.235	<0.0001		Graphs plotted in Prism 9 version 9.4.1
Suppl.Fig.4i
Western blotting of RBPs was performed using whole cell lysates of leukemia cell lines of various lineages
Uncropped scans of western blotting data are available in supplementary information

[truncated: 3 more sheets: Suppl.Fig.5, Suppl.Fig.6, Suppl. Fig.6f MS data]
